# Supplementary material for: Combined Hybridization and Evaluation of High-Lysine Rice: Nutritional and Physicochemical Qualities and Field Performance
Source: Int J Mol Sci. 2022 Oct 12;23(20):12166. doi: 10.3390/ijms232012166 (PMC9603072; doi:10.3390/ijms232012166)
Supplement: Supplementary file 1 [file ijms-23-12166-s001.zip]

Archive with 1 entries (1 files):
- ijms-1928672-supplementary.pdf
